# Supplementary material for: Derivation of Human Extraembryonic Mesoderm-like Cells from Primitive Endoderm
Source: Int J Mol Sci. 2023 Jul 12;24(14):11366. doi: 10.3390/ijms241411366 (PMC10380231; doi:10.3390/ijms241411366)
Supplement: Supplementary file 1 [file ijms-24-11366-s001.zip]

Archive with 3 entries (3 files):
- Supplementary Table S1.pdf
- Supplementary video S1.mp4
- Supplementary video S2.mp4
